# Supplementary material for: A 3-Year Prospective Study on a Porcine-Derived Acellular Collagen Matrix to Re-Establish Convexity at the Buccal Aspect of Single Implants in the Molar Area: A Volumetric Analysis
Source: J Clin Med. 2020 May 22;9(5):1568. doi: 10.3390/jcm9051568 (PMC7290720; doi:10.3390/jcm9051568)
Supplement: Supplementary file 1 [file jcm-09-01568-s001.zip]

Archive with 1 entries (1 files):
- jcm-783197-supplementary.xlsx
