# Supplementary material for: A 3-Year Prospective Study on a Porcine-Derived Acellular Collagen Matrix to Re-Establish Convexity at the Buccal Aspect of Single Implants in the Molar Area: A Volumetric Analysis
Source: J Clin Med. 2020 May 22;9(5):1568. doi: 10.3390/jcm9051568 (PMC7290720; doi:10.3390/jcm9051568)
Supplement: Supplementary file 1 [file jcm-09-01568-s001.zip › jcm-783197-supplementary.xlsx]

## Sheet: Blad1
Number	Date of birth	Gender	Locus	Jaw	Implant type	Date implant placement	Implant length	Primary stability	Soft tissue substitute	Casts	Missing casts		Volumetric analysis T0-T1	Volume (mm3) T0-T1	Area of AOI (mm2) T0-T1	Mean distance (mm) T0-T1	Range (mm) T0-T1	Median (mm) T0-T1	SD (mm) T0-T1	RMS (mm) T0-T1		Volumetric analysis T0-T2	Volume (mm3) T0-T2	Area of AOI (mm2) T0-T2	Mean distance (mm) T0-T2	Range (mm) T0-T2	Median (mm) T0-T2	SD (mm) T0-T2	RMS (mm) T0-T2		Volumetric analysis T0-T3	Volume (mm3) T0-T3	Area of AOI (mm2) T0-T3	Mean distance (mm) T0-T3	Range (mm) T0-T3	Median (mm) T0-T3	SD (mm) T0-T3	RMS (mm) T0-T3		Volumetric analysis T0-T4	Volume (mm3) T0-T4	Area of AOI (mm2) T0-T4	Mean distance (mm) T0-T4	Range (mm) T0-T4	Median (mm) T0-T4	SD (mm) T0-T4	RMS (mm) T0-T4		Alveolar process deficiency
1	1955-11-10	male	36	mandibula	NobelActive WP	2015-02-26	8,5 mm	55 Ncm	Mucoderm	t0, t1, t2, t3, t4				111.31	38.47	2.97	0,75;4,25	3.24	0.8	3.08			45.58	38.47	1.16	-0,14;2,3	1.23	0.57	1.3			27.2	38.47	0.78	-10,16;3,3	0.74	0.92	1.2			53.99	38.47	1.54	0,33;2,77	1.56	0.51	1.63
2	1967-11-27	male	46	mandibula	NobelActive WP	2015-03-11	10 mm	50 Ncm	Mucoderm	t0, t1, t2, t3, t4				62.61	49.63	1.37	-0,24;2,10	1.58	0.6	1.49			27.28	49.63	0.64	-0,3;2,42	0.67	0.45	0.78			42.82	49.63	0.52	-12,51;3,18	0.74	2.23	2.29			42.81	49.63	1.03	0,07;2,91	0.89	0.64	1.22
3	1960-04-09	female	46	mandibula	NobelActive WP	2015-02-24	8,5 mm	55 Ncm	Mucoderm	t0, t1, t2, t3, t4				58.73	52.06	1.13	-0,11;2,9	1.09	0.74	1.35			39.07	52.06	0.63	-0,61;1,87	0.6	0.68	0.93			68.5	52.06	1.47	0,03;2,89	1.44	0.74	1.64			85.74	52.06	1.88	0,27;3,59	1.89	0.82	2.05
4	1957-03-20	male	16	maxilla	NobelActive WP	2015-03-26	10 mm	50 Ncm	Mucoderm	t0, t1, t2, t3, t4				26.52	32.32	0.88	-0,36;2,11	0.98	0.54	1.03			16.68	32.32	0.57	-0,05;1,25	0.56	0.27	0.64			36.17	32.32	1.35	0,34;3,17	1.19	0.66	1.5			34.03	32.32	1.27	0,59;2,55	1.19	0.39	1.33
5	1988-04-26	male	46	mandibula	NobelActive WP	2015-07-14	10 mm	15 Ncm	Mucoderm	t0, t1, t2, t3, t4				62.4	42.48	1.38	-0,23;2,38	1.44	0.61	1.51			14.27	42.48	0.29	-0,29;1,03	0.29	0.24	0.37			37.87	42.48	0.88	0,09;2,19	0.88	0.43	1.05			49.75	42.48	1.27	0,12;2,52	1.19	0.52	1.37
6	1955-11-14	male	46	mandibula	NobelActive WP	2015-07-14	10 mm	70 Ncm	Mucoderm	t0, t1, t3, t4	t2			42.39	24.9	1.8	-0,07;2,74	1.82	0.72	1.94												10.63	24.9	0.38	-0,48;1,71	0.31	0.49	0.62			19.92	24.9	0.1	-1,87;2,22	0.03	1.02	1.02
7	1973-03-18	female	36	mandibula	NobelActive WP	2015-09-02	8,5 mm	50 Ncm	Mucoderm	t0, t1, t2, t3	t4			128.62	62.41	2.38	-0,75;4,17	2.55	1.2	2.67			61.01	62.41	1.2	0,13;2,97	1.17	0.69	1.38			89.31	62.41	1.84	0,39;4,32	1.6	1.03	2.11
8	1941-05-03	female	36	mandibula	NobelActive WP	2015-08-25	10 mm	55 Ncm	Mucoderm	t0, t1, t2, t3, t4				25.36	29.49	0.8	1,09;1,82	0.98	0.58	0.99			7.99	29.49	-0.3	-1,76;0,95	0.19	0.36	0.47			24.59	29.49	0.89	0,29;1,74	0.86	0.31	0.95			26.2	29.49	0.95	0,37;1,96	0.91	0.34	1.01
9	1974-10-21	female	36	mandibula	NobelActive WP	2015-11-03	10 mm	40 Ncm	Mucoderm	t0, t1, t2	t3, t4
10	1981-01-26	male	16	maxilla	NobelActive WP	2015-11-25	7 mm	35 Ncm	Mucoderm	t0, t1, t2, t4	t3			43.7	50.74	0.97	0,13;2,59	0.74	0.55	1.12			27.49	50.74	0.56	-1,91;1,05	0.65	0.32	0.65												31.22	50.74	0.26	-1,26;2,28	0.53	0.78	0.82
11	1981-01-26	male	26	maxilla	NobelActive WP	2016-08-16	7 mm	35 Ncm	Mucoderm	t0, t1, t2, t4	t3			26.97	38.43	0.56	-2,83;2,64	0.71	0.68	0.88			6.47	38.43	0.11	'-0,27;0,76	0.06	0.24	0.26												12.58	38.43	0.18	-0,75;1,92	0.06	0.57	0.59
12	1970-02-26	female	36	mandibula	NobelActive WP	2016-01-20	10 mm	35 Ncm	Mucoderm	t0, t1, t2, t3, t4				106.35	58.95	1.93	-0,21;3,35	1.9	0.82	2.1			48.03	58.95	0.87	-0,7;1,65	0.86	0.44	0.97			31.64	58.95	0.55	-1,58;2,36	0.38	0.78	0.96			42.47	58.95	0.88	-3,49;2,52	1.51	1.09	1.11
13	1976-03-29	male	36	mandibula	NobelActive WP	2016-07-15	8,5 mm	50 Ncm	Mucoderm	t0, t1, t2, t3, t4				141.18	70.04	2.02	0,12;3,63	2.18	0.75	2.16			47.75	70.04	0.66	-1,24;1,52	0.58	0.52	0.77			61.14	70.04	0.73	-1,50;1,80	0.79	0.65	0.98			58.74	70.04	0.73	-1,45;2,43	0.74	0.66	0.98
14	1975-04-29	male	46	mandibula	NobelActive WP	2016-07-15	8,5 mm	50 Ncm	Mucoderm	t0, t1, t2, t4	t3			72.73	45.38	1.65	-0,33;2,75	1.99	0.95	1.9			31.68	45.38	0.76	0,02;1,77	0.74	0.4	0.86												30.21	45.38	0.82	-0,11;2,01	0.75	0.51	0.97
15	1973-03-07	male	16	maxilla	NobelActive WP	2017-05-16	8,5 mm	35 Ncm	Mucoderm	t0, t1, t2, t3, t4				59.36	48.17	1.3	-0,86;2,25	1.42	0.54	1.41			10.19	48.17	0.05	-0,79;0,78	0.05	0.29	0.29			35.03	48.17	0.83	-0,2;2,81	0.78	0.53	0.99			40.42	48.17	0.94	0,16;2,7	0.9	0.41	1.02
[truncated: 60 more columns]
